# Supplementary material for: Evidence for consistent individual differences in rat sensitivity to carbon dioxide
Source: PLoS One. 2019 Apr 24;14(4):e0215808. doi: 10.1371/journal.pone.0215808 (PMC6481838; doi:10.1371/journal.pone.0215808)
Supplement: S1 Dataset — Data obtained from Experiment 1: forced exposure. (XLSX) [file pone.0215808.s003.xlsx]

## Sheet: Information
Variable name	Code	Information
rat	1 to 12	Rat ID
test	0	CO2
	1	O2
	2	Fox scent
baseline_test	0	Baseline
	1	Test
exposure	0	First exposure
	1	Second exposure

## Sheet: Forced exposure tests
rat	test	baseline_test	exposure	Rearing (no.)	Line-crossing (no.)	Lid-pushing (no.)	Bedding manipulation (no.)	immobility time (s)
1	0	0	0	0	0	0	0	0
2	0	0	0	0	0	0	0	0
3	0	0	0	0	0	0	0	37.2
4	0	0	0	3	1	0	0	20.2
5	0	0	0	2	0	0	0	16.2
7	0	0	0	0	0	0	0	0
8	0	0	0	0	0	0	0	2.8
9	0	0	0	1	0	0	0	0
10	0	0	0	1	0	0	0	0
11	0	0	0	0	0	0	0	19
12	0	0	0	3	0	0	0	0
1	0	0	1	1	0	0	0	35.8
2	0	0	1	0	0	0	0	39.2
3	0	0	1	2	0	0	0	5.2
4	0	0	1	1	0	0	0	18
5	0	0	1	3	0	0	0	16.2
7	0	0	1	1	0	0	0	0
8	0	0	1	0	0	0	0	0
9	0	0	1	0	0	0	0	4.8
10	0	0	1	0	0	0	0	2.4
11	0	0	1	0	0	0	0	39.4
12	0	0	1	3	0	0	0	3
1	0	1	0	7	4	0	1	0
2	0	1	0	2	4	0	6	0
3	0	1	0	8	6	0	0	7.8
4	0	1	0	8	4	0	0	2.4
5	0	1	0	5	4	0	0	15.6
7	0	1	0	5	6	0	0	11.2
8	0	1	0	4	7	0	0	5
9	0	1	0	8	6	0	0	0
10	0	1	0	5	6	0	0	7
11	0	1	0	6	2	4	0	2.2
12	0	1	0	9	6	0	0	0
1	0	1	1	7	2	0	0	0
2	0	1	1	7	5	0	3	0
3	0	1	1	7	7	0	2	0.2
4	0	1	1	9	9	0	0	5.4
5	0	1	1	8	3	0	0	0
7	0	1	1	6	4	0	0	0
8	0	1	1	4	3	0	0	0
9	0	1	1	9	3	0	2	6
10	0	1	1	5	2	0	0	0
11	0	1	1	6	4	4	0	2.4
12	0	1	1	9	5	0	2	0
1	1	0	0	1	0	0	0	3.8
2	1	0	0	3	0	0	0	7.6
3	1	0	0	1	0	0	0	0
4	1	0	0	5	0	0	0	20
5	1	0	0	1	0	0	0	0
7	1	0	0	1	0	0	0	0
8	1	0	0	1	0	0	0	3.2
9	1	0	0	3	0	0	0	13.6
10	1	0	0	0	0	0	0	0
11	1	0	0	0	0	0	0	0
12	1	0	0	4	1	0	1	13.8
1	1	0	1	0	0	0	0	0
2	1	0	1	0	0	0	0	0
3	1	0	1	1	0	0	0	0
4	1	0	1	5	0	0	0	9.2
5	1	0	1	0	0	0	0	0
7	1	0	1	0	0	0	0	0
8	1	0	1	0	0	0	0	6.2
9	1	0	1	2	0	0	0	11.6
10	1	0	1	2	0	0	0	0
11	1	0	1	2	0	0	0	12.2
12	1	0	1	4	1	0	0	0
1	1	1	0	5	2	0	1	5.8
2	1	1	0	4	2	0	0	11
3	1	1	0	5	2	0	0	4
4	1	1	0	5	2	0	0	8.8
5	1	1	0	3	2	0	1	9.6
7	1	1	0	6	1	0	0	0
8	1	1	0	4	0	0	0	0
9	1	1	0	4	2	0	1	5.8
10	1	1	0	5	2	0	0	0
11	1	1	0	5	2	0	0	3.8
12	1	1	0	6	0	0	0	0
1	1	1	1	2	1	0	0	13.4
2	1	1	1	1	1	0	1	14.4
3	1	1	1	5	2	0	0	0
4	1	1	1	4	0	0	0	13.8
5	1	1	1	1	1	0	0	2.6
7	1	1	1	3	4	0	4	0
8	1	1	1	2	1	0	0	2.8
9	1	1	1	5	2	0	0	0
10	1	1	1	2	2	0	0	0
11	1	1	1	1	0	0	0	16.4
12	1	1	1	2	0	0	0	0
1	2	0	0	4	1	0	0	1.4
2	2	0	0	3	0	0	0	5.8
3	2	0	0	3	0	0	0	10.2
4	2	0	0	2	0	0	0	10.6
5	2	0	0	1	0	0	0	3.4
7	2	0	0	4	0	0	0	5.34
8	2	0	0	0	0	0	0	10.4
9	2	0	0	2	0	0	0	0
10	2	0	0	2	0	0	0	5.6
11	2	0	0	1	0	0	0	21.2
12	2	0	0	2	0	0	0	10.6
1	2	0	1	4	0	0	0	5.8
2	2	0	1	0	0	0	0	0
3	2	0	1	1	0	0	0	3.6
4	2	0	1	2	0	0	0	4
5	2	0	1	NA	NA	NA	NA	NA
7	2	0	1	0	0	0	0	0
8	2	0	1	1	0	0	0	0
9	2	0	1	2	0	0	0	0
10	2	0	1	2	0	0	0	0
11	2	0	1	NA	NA	NA	NA	NA
12	2	0	1	2	0	0	0	13.8
1	2	1	0	4	2	0	0	18.8
2	2	1	0	0	0	0	0	33.8
3	2	1	0	9	5	0	0	0
4	2	1	0	5	5	0	0	0
5	2	1	0	3	1	0	0	6.4
7	2	1	0	4	4	0	2	0
8	2	1	0	2	1	0	0	31.4
9	2	1	0	2	0	0	0	15
10	2	1	0	2	1	0	0	11.8
11	2	1	0	2	1	0	0	11.8
12	2	1	0	5	2	0	0	3.2
1	2	1	1	4	3	0	0	5.2
2	2	1	1	2	1	0	0	34.2
3	2	1	1	3	0	0	0	19.2
4	2	1	1	2	0	0	0	25.6
5	2	1	1	NA	NA	NA	NA	NA
7	2	1	1	0	0	0	0	4.8
8	2	1	1	0	0	0	0	27.6
9	2	1	1	3	1	0	1	18.4
10	2	1	1	4	2	0	0	3.6
11	2	1	1	NA	NA	NA	NA	NA
12	2	1	1	3	1	0	4	0
