# Supplementary material for: Evidence for consistent individual differences in rat sensitivity to carbon dioxide
Source: PLoS One. 2019 Apr 24;14(4):e0215808. doi: 10.1371/journal.pone.0215808 (PMC6481838; doi:10.1371/journal.pone.0215808)
Supplement: S2 Dataset — Data obtained from Experiments 2 and 3: aversion- and approach-avoidance, respectively. (XLSX) [file pone.0215808.s004.xlsx]

## Sheet: Information
Variable name	Code	Information
rat	1 to 12	Rat ID
exposure	0	First exposure
	1	Second exposure
Cheerios (no.)		Number of cheerios aten
Latency (sec)		Latency to avoid CO2
CO2%		CO2% avoided

## Sheet: Aversion-avoidance
Rat	Exposure	Latency (sec)	CO2%
1	0	42	17.278
2	0	48	19.1919
3	0	23	10.6858
4	0	29	13.0781
5	0	17	7.86816
7	0	45	18.2881
8	0	46	18.6603
9	0	21	9.94152
10	0	60	22.4349
11	0	19	8.93142
12	0	37	15.7363
1	1	53	20.6273
2	1	38	16.0553
3	1	28	12.706
4	1	22	10.3137
5	1	19	8.93142
7	1	44	18.0755
8	1	50	19.883
9	1	11	4.51887
10	1	70	24.83
11	1	12	5.05051
12	1	17	7.86816

## Sheet: Approach-avoidance
Rat	Exposure	Cheerios (no.)	Latency (sec)	CO2%
1	0	2	20	7.963
2	0	1	13	4.96403
3	0	2	13	4.96403
4	0	2	14	5.39869
5	0	2	40	14.9206
7	0	1	11	4.11704
8	0	5	54	19.1324
9	0	2	16	6.24579
10	0	4	38	14.3256
11	0	1	14	5.39869
12	0	2	20	7.963
1	1	1	9	3.3624
2	1	2	23	8.94691
3	1	3	32	12.289
4	1	3	34	12.998
5	1	2	36	13.6392
7	1	1	18	7.11534
8	1	6	47	17.3469
9	1	3	19	7.52766
10	1	4	43	16.0422
11	1	3	30	11.6026
12	1	2	19	7.52766
