# Supplementary material for: Evidence for consistent individual differences in rat sensitivity to carbon dioxide
Source: PLoS One. 2019 Apr 24;14(4):e0215808. doi: 10.1371/journal.pone.0215808 (PMC6481838; doi:10.1371/journal.pone.0215808)
Supplement: S3 Dataset — Data obtained from the bleach exposure study. (XLSX) [file pone.0215808.s005.xlsx]

## Sheet: Sheet2
Variable name	Code	Information
rat	1 to 12	Rat ID
test	3	Bleach
baseline_test	0	Baseline
	1	Test
exposure	0	First exposure
	1	Second exposure

## Sheet: Sheet1
rat	test	baseline_test	exposure	Rearing (no.)	Line-crossing (no.)	Lid-pushing (no.)	Bedding manipulation (no.)	immobility time (s)
1	3	0	0	2	2	0	1	0
2	3	0	0	0	0	0	0	23.8
3	3	0	0	3	0	0	0	10
4	3	0	0	7	1	0	0	3.4
5	3	0	0	1	0	0	0	0
7	3	0	0	4	0	0	0	4.2
8	3	0	0	1	0	0	0	0
9	3	0	0	1	0	0	0	0
10	3	0	0	1	0	0	0	3
11	3	0	0	2	0	0	0	0
12	3	0	0	0	0	0	0	0
1	3	1	0	6	1	0	0	0
2	3	1	0	0	0	0	0	25.6
3	3	1	0	0	0	0	0	40
4	3	1	0	5	1	0	0	0
5	3	1	0	3	3	0	1	4.6
7	3	1	0	3	0	0	0	0
8	3	1	0	1	0	0	0	2.2
9	3	1	0	5	3	0	0	0
10	3	1	0	5	4	0	0	10
11	3	1	0	1	1	0	0	5.8
12	3	1	0	4	1	0	0	0
1	3	0	1	0	0	0	0	42.2
2	3	0	1	0	0	0	0	7
3	3	0	1	2	0	0	0	6.2
4	3	0	1	0	0	0	0	0
5	3	0	1	3	0	0	0	2.2
7	3	0	1	0	0	0	0	0
8	3	0	1	0	0	0	0	12.6
9	3	0	1	5	0	0	0	4.4
10	3	0	1	0	0	0	0	0
11	3	0	1	2	0	0	0	35.8
12	3	0	1	2	0	0	0	0
1	3	1	1	3	2	0	0	3
2	3	1	1	1	1	0	0	29
3	3	1	1	4	2	0	1	3
4	3	1	1	4	2	0	1	10.6
5	3	1	1	1	1	0	0	31.6
7	3	1	1	1	1	0	0	0
8	3	1	1	0	0	0	0	14.6
9	3	1	1	1	1	0	0	25.4
10	3	1	1	3	0	0	0	8.2
11	3	1	1	1	0	0	4	14.4
12	3	1	1	4	1	0	0	0
